# Supplementary material for: Acute liver failure and hemolytic anemia induced by quetiapine and aripiprazole overdose in a patient with schizophrenia and metastatic breast cancer: a unique case report
Source: Front Psychiatry. 2026 Apr 13;17:1782761. doi: 10.3389/fpsyt.2026.1782761 (PMC13111436; doi:10.3389/fpsyt.2026.1782761)
Supplement: Supplementary file 2 [file Table1.xlsx]

## Sheet: Sheet1
Time	Blood pressure BP (mmHg)	pulse (beats/minute)	pulse oxygen saturation (%)	consciousness	body temperature (℃)	management			Drug usage and dosage
2025/7/25(18:56)	124/82	123	96	Shallow coma	36.6				Compound Sodium Chloride Injection 500ml	Intravenous infusion				Lactulose oral solution 30ml, taken orally three times a day
2025/7/25(19:10)			98	Shallow coma		gastrointestinal decompression			5% Sodium Bicarbonate Injection 100ml	Intravenous infusion				Medicinal Carbon Capsules 1500mg, taken orally three times a day
									0.9% Sodium Chloride Injection 50ml	Enema				sucralfate suspension gel, 5ml oral twice a day.
									60ml of sealant					50ml of compound mannitol injection is taken orally three times a day.
									0.9% Sodium Chloride Injection 20ml	Intravenous injection
									Ambroxol injection 30mg
									0.9% Sodium Chloride Injection 100ml	Intravenous infusion of Qd
									Pantoprazole Sodium Injection 40mg
2025/7/25(19:55)			99	Shallow coma					Glucose and Sodium Chloride Injection 500ml	Intravenous infusion
			98	Shallow coma					Vitamin C Injection 1g
2025/7/25(20:00)			98	Shallow coma		Mask tube for oxygen supply			0.9% Sodium Chloride Injection 100ml	Intravenous infusion of Q8h				Medium/Long Chain Fat Emulsion Injection 250ml				Intravenous infusion
			99	Shallow coma					Piperacillin Sodium Tazobactam Sodium 4.5g
2025/7/25(21:30)	114/77	121	97	Shallow coma					Esmolol Hydrochloride Injection 0.5g	Micro pump in at a rate of 5ml/h
2025/7/25(22:15)	127/72	102	98	Shallow coma		Start bedside CRRT (CVVHDF+HP)
2025/7/25(22:30)	114/77	106	98	confusion
2025/7/25(22:52)	86/48	105	97	confusion	36.5				5% glucose injection 46ml	Intravenous infusion with a micro pump at a rate of 5ml/h
									Norepinephrine injection 8mg
2025/7/25(23:05)	90/58	121	93	confusion					5% glucose injection 46ml	Intravenous infusion with a micro pump at a speed of 15ml/h					Gradually adjust the infusion rate of norepinephrine to 15ml/h
									Norepinephrine injection 8mg
2025/7/26(00:10)			86			High flow humidified oxygen therapy, oxygen concentration 60%, flow rate 50L/min								Compound Sodium Chloride Solution 500ml			Intravenous infusion
						Right subclavian central vein catheterization, monitoring CVP Q8h
2025/7/26(00:30)	126/80	122	92	confusion					Compound Electrolyte Sodium Acetate Glucose Injection 500ml		Intravenous infusion
									Medium/Long Chain Fat Emulsion Injection 250ml		Intravenous infusion
2025/7/26(02:00)	120/79	121	96	confusion	38.7	Complete blood culture and identification testing; Ice compress, generally physical cooling								5% glucose injection 42ml			Micro pump static drip (adjusted to 8ml/h)
2025/7/26(03:00)	101/67	147	96	confusion	39.5				Ibuprofen suspension 10ml orally					Norepinephrine Injection 16mg
2025/7/26(03:25)	118/74	142	92	Mental calmness	39.3				0.9% Sodium Chloride Injection 50ml	Intravenous infusion with a micro pump at a rate of 3ml/h
									Dexmedetomidine Injection 0.2mg
2025/7/26(04:00)		132			39.1				Glucose and Sodium Chloride Injection 500ml					0.9% Sodium Chloride Injection 100ml			Intravenous infusion of Q8h
									Vitamin C Injection 3g	Intravenous infusion				Piperacillin Sodium Tazobactam Sodium 4.5g
									Vitamin B6 Injection 0.1g
									Potassium chloride injection 1.5g
									Glucose and Sodium Chloride Injection 500ml					5% glucose injection 42ml			Micro pump static drip (adjusted to 10ml/h)
									Vitamin C Injection 1g	Intravenous infusion				Norepinephrine Injection 16mg
									Vitamin B6 Injection 0.1g					Esmolol Hydrochloride Injection 0.5g			Intravenous infusion with a micro pump at a rate of 10ml/h
2025/7/26(05:00)				Mental calmness	38.4				Potassium chloride injection 1.5g					Human serum albumin injection 50ml			Intravenous infusion
2025/7/26(05:30)	95/60	127	97	Mental calmness	38				Adjust norepinephrine to be pumped in at 12ml/h
2025/7/26(06:30)	97/65	117	97		37.8				Adjust norepinephrine to be pumped in at 14ml/h
2025/7/26(07:15)	96/65								Adjust norepinephrine to be pumped in at 16ml/h					Human serum albumin injection 50ml			Intravenous infusion
2025/7/26(08:15)	111/75	117	96	sober	37.5	End bedside CRRT treatment
2025/7/26(10:30)	121/76	121	98		37.4
2025/7/26(11:00)	129/82	121	97	sober					0.9% Sodium Chloride Injection 100ml	Intravenous infusion of Q8h				0.9% Sodium Chloride Injection 100ml			Intravenous infusion
									Piperacillin Sodium Tazobactam Sodium 4.5g					Pantoprazole Sodium Injection 40mg
									Adjust norepinephrine to be pumped in at 14ml/h					Esmolol Hydrochloride Injection 0.5g			Intravenous infusion with a micro pump at a rate of 10ml/h
2025/7/26(13:30)	129/73	119	98						Adjust norepinephrine to be pumped in at 12ml/h
2025/7/26(13:50)	119/80	118	96	sober	37.4	Stop gastrointestinal decompression and switch to a liquid diet			Glucose and Sodium Chloride Injection 500ml
									Vitamin C Injection 3g	Intravenous infusion				0.9% Sodium Chloride Injection 100ml			Enema
									Potassium chloride injection 1.5g					60ml of sealant
2025/7/26(17:30)	121/78	120	95			Remove the temporary hemodialysis tube from the right femoral vein			Glucose and Sodium Chloride Injection 250ml
									Vitamin C Injection 1g	Intravenous infusion
									Potassium chloride injection 0.75g
2025/7/26(18:00)	156/99	123	96		38.1	Ice compress, generally physical cooling			Gradually reduce the infusion rate of norepinephrine to 10ml/h and pump it into the micro pump
2025/7/26(19:01)	156/96	132	93		37.9				Compound Sodium Chloride Solution 500ml	Intravenous infusion				Adjust norepinephrine to be pumped in at 8ml/h
									0.9% Sodium Chloride Injection 100ml	Intravenous infusion of Q8h
									Piperacillin Sodium Tazobactam Sodium 4.5g
2025/7/26(19:30)	156/96	132	93		37.6				Suspend the infusion of esolol group fluid and adjust the infusion rate of norepinephrine group fluid to 6ml/h
2025/7/26(22:00)	113/71	122	96		37.6				Adjust norepinephrine to be pumped in at 4ml/h
2025/7/26(23:30)	115/75	123	95		37.2				Glucose and Sodium Chloride Injection 500ml
									Vitamin C Injection 1g	Intravenous infusion
									Potassium chloride injection 1.5g
2025/7/27(01:30)	122/74	121	96						Compound Sodium Chloride Solution 500ml	Intravenous infusion
2025/7/27(03:00)	107/62	120	97						Compound Sodium Chloride Solution 500ml	Intravenous infusion				Adjust norepinephrine to be pumped in at 4ml/h
									0.9% Sodium Chloride Injection 100ml	Intravenous infusion of Q8h
									Piperacillin Sodium Tazobactam Sodium 4.5g
2025/7/27(06:00)	116/70	120	96		37.8	Ice compress, generally physical cooling
2025/7/27(06:35)	84/57	121	96		37.7				0.9% Sodium Chloride Injection 500ml	Intravenous infusion				Adjust norepinephrine to be pumped in at 9ml/h
2025/7/27(09:30)	169/98	126	92						Adjust norepinephrine to be pumped in at 6ml/h
									Compound Sodium Chloride Solution 500ml	Intravenous infusion
2025/7/27(10:00)	127/82	126	93		37.2	Change to a semi liquid diet			0.9% Sodium Chloride Injection 100ml	Intravenous infusion of Q8h				0.9% Sodium Chloride Injection 100ml			Intravenous infusion
									Piperacillin Sodium Tazobactam Sodium 4.5g					Pantoprazole Sodium Injection 40mg
2025/7/27(11:30)	142/86	125	94		37.8	Ice compress, generally physical cooling			5% glucose injection 100ml	Intravenous infusion				Compound Amino Acid Injection (18AA-V) 500ml			Intravenous infusion
									Glutathione for injection 1.8g					Propionine glutamyl injection 10g
									Adjust norepinephrine to be pumped in at 4ml/h					Ursodeoxycholic acid capsules 0.25g orally, taken twice a day
2025/7/27(13:30)	130/74	123	93						Human serum albumin injection 50ml	Intravenous infusion				Adjust norepinephrine to be pumped in at 2ml/h
									0.9% Sodium Chloride Injection 100ml	enema
									60ml of sealant
2025/7/27(15:30)	117/79	128	96		38.3				Glucose and Sodium Chloride Injection 500ml
									Vitamin C Injection 3g	Intravenous infusion
									Vitamin B6 Injection 0.1g
									Potassium chloride injection 1.5g
2025/7/27(16:57)	123/65	133	94		38.2				Human serum albumin injection 50ml	Intravenous infusion
2025/7/27(18:00)	121/67	130	93		38				0.9% Sodium Chloride Injection 100ml	Intravenous infusion of Q8h
									Piperacillin Sodium Tazobactam Sodium 4.5g
2025/7/27(19:20)	123/68	130	91		High flow humidified oxygen therapy, with oxygen concentration increasing to 65%				Injection of Adenosylmethionine Succinate 500mg	Intravenous injection
2025/7/27(20:13)	115/70	127	93		37.8				Human serum albumin injection 50ml	Intravenous infusion
2025/7/27(22:30)	124/78	115	93		37.5				Compound Sodium Chloride Solution 500ml	Intravenous infusion				Adjust norepinephrine to be pumped in at 2ml/h
2025/7/28(00:00)	123/72	117	92						Furosemide Injection 20mg	Intravenous injection
						Stop using piperacillin tazobactam sodium			0.9% Sodium Chloride Injection 100ml	Intravenous infusion of Q8h
									Meropenem powder injection 0.5g
2025/7/28(02:00)	117/73	112	94		37
2025/7/28(04:00)	135/92	114	94		37.1				5% Sodium Bicarbonate Injection 50ml	Intravenous infusion
2025/7/28(06:00)	120/80	118	95		37.6	Ice compress, generally physical cooling
2025/7/28(08:05)	122/75	117	94		37.3				0.9% Sodium Chloride Injection 100ml	Intravenous infusion of Q8h				0.9% Sodium Chloride Injection 100ml			Intravenous infusion
									Meropenem powder injection 0.5g					Pantoprazole Sodium Injection 40mg
2025/7/28(11:10)	116/75	116	94		37.2				Glucose and Sodium Chloride Injection 500ml
									Vitamin C Injection 3g	Intravenous infusion
									Vitamin B6 Injection 0.1g
									Potassium chloride injection 1.5g
2025/7/28(14:30)	123/73	110	94		37.8				Human serum albumin injection 50ml	Intravenous infusion
									5% glucose injection 100ml	Intravenous infusion				0.9% Sodium Chloride Injection 100ml			Enema
2025/7/28(15:30)	127/77	110	96		37.7				Glutathione for injection 1.8g					60ml of sealant
2025/7/28(18:00)	123/77	114	95		37.5				0.9% Sodium Chloride Injection 100ml	Intravenous infusion of Q8h				Human serum albumin injection 50ml		Intravenous infusion
									Meropenem powder injection 0.5g
									Injection of Adenosylmethionine Succinate 500mg	Intravenous injection
2025/7/28(21:48)	128/80	107	98		36.9				Furosemide Injection 20mg	Intravenous injection				5% glucose injection 46ml			Micro pump static drip (adjusted to 4ml/h)
2025/7/29(00:30)	118/76	101	97		37									Norepinephrine injection 8mg
2025/7/29(02:00)	118/76	100	97						0.9% Sodium Chloride Injection 100ml	Intravenous infusion of Q8h				Glucose and Sodium Chloride Injection 250ml
									Meropenem powder injection 0.5g					Vitamin C Injection 1g			Intravenous infusion
														Potassium chloride injection 0.75g
2025/7/29(06:30)	117/81	100	97		36.9
2025/7/29(08:30)	119/75	105	96						Suspend the infusion of norepinephrine group fluid
2025/7/29(10:00)	106/63	103	96		36.5				0.9% Sodium Chloride Injection 100ml	Intravenous infusion of Q8h
									Meropenem powder injection 0.5g
									Glucose and Sodium Chloride Injection 500ml					Compound Sodium Chloride Injection 500ml			Intravenous infusion
									Vitamin C Injection 3g	Intravenous infusion
									Vitamin B6 Injection 0.1g
									Potassium chloride injection 1.5g
2025/7/29(11:30)	104/71	102	97			Stop high flow humidified oxygen therapy and switch to nasal cannula for oxygen inhalation			0.9% Sodium Chloride Injection 100ml	Enema
									40ml of sealant
									5% glucose injection 100ml	Intravenous infusion				Human serum albumin injection 50ml			Intravenous infusion
									Glutathione for injection 1.8g
2025/7/29(14:00)	101/65	102	97		36.7
2025/7/29(16:15)	105/64	106	98			Left femoral vein catheterization			Activate norepinephrine group 5ml/h pump in	Adjust drip rate according to blood pressure condition
				Mental calmness					Propofol group 5ml/h pump in	Adjust drip rate based on sedation level
2025/7/29(16:45)	110/64	103	88	Mental calmness		Increase the flow rate of humidified oxygen therapy (oxygen concentration 40%, oxygen flow rate 40L/min)
									Human serum albumin injection 50ml	Intravenous infusion				Furosemide Injection 20mg		Intravenous injection
									Linezolid glucose injection 0.6g	Intravenous infusion of Q12h
									0.9%氯化钠注射液100ml	Intravenous infusion
									Dexamethasone Sodium Phosphate Injection 10mg
2025/7/29(17:55)	124/75	103	97	Mental calmness	37.5	Bilirubin adsorption+hemoperfusion therapy			0.9% Sodium Chloride Injection 100ml	Intravenous infusion of Q8h
									Meropenem powder injection 0.5g
2025/7/29(18:45)	118/76	102	98	Mental calmness	37	Start infusing 2 units of O-type washed red blood cells
2025/7/29(19:20)	128/84	95	99	Mental calmness					Injection of Adenosylmethionine Succinate 500mg	Intravenous injection
									10% glucose injection 20ml	Intravenous injection
									Calcium gluconate injection 2g
2025/7/29(21:20)	158/98	92	98	Mental calmness	37	Start artificial liver treatment with 2800mL plasma exchange
						Fasting and performing gastrointestinal decompression			Adjust norepinephrine to be pumped in at 4ml/h
2025/7/29(23:30)	128/82	92	98	Mental calmness	36.9	End of artificial liver treatment, plasma exchange 2800mL			Suspend the use of propofol
2025/7/30(00:00)	143/88	93	96	sober					Adjust norepinephrine to be pumped in at 2ml/h
2025/7/30(02:00)	103/62	93	98	sober	37	Stop gastrointestinal decompression, stop fasting, and switch to a liquid diet			0.9% Sodium Chloride Injection 100ml	Intravenous infusion of Q8h
									Meropenem powder injection 0.5g
									0.9% Sodium Chloride Injection 250ml
									Vitamin C Injection 1g	Intravenous infusion
									Vitamin B6 Injection 0.1g
									Potassium chloride injection 0.75g
2025/7/30(04:45)	105/65	89	96	sober					Linezolid glucose injection 0.6g	Intravenous infusion of Q12h
2025/7/30(07:30)	104/64	86	98	sober	37	Intending to undergo bronchoscopy, temporarily fasting and drinking prohibited
2025/7/30(10:00)	99/62	86	99	sober	36.8				0.9% Sodium Chloride Injection 100ml	Intravenous infusion of Q8h
									Meropenem powder injection 0.5g
									Glucose and Sodium Chloride Injection 500ml
									Vitamin C Injection 3g	Intravenous infusion
									Vitamin B6 Injection 0.1g
									Potassium chloride injection 1.5g
2025/7/30(12:50)	110/67	90	98	sober					5% glucose injection 100ml	Intravenous infusion				Injection of Adenosylmethionine Succinate 500mg			Intravenous injection
									Glutathione for injection 1.8g
2025/7/30(15:00)	92/62	82	98	Mental calmness	36.6	Diagnosis and treatment of bronchoalveolar lavage using fiberoptic bronchoscopy			Activate the infusion of 4ml/h of norepinephrine liquid group	Adjust drip rate according to blood pressure condition
									Propofol liquid group 10ml/h pump in	Adjust drip rate based on sedation depth
									5% Glucose Injection 500ml
									Vitamin C Injection 1g	Intravenous infusion
									Potassium chloride injection 1.5g
2025/7/30(16:00)				sober					0.9% Sodium Chloride Injection 100ml	Intravenous infusion
									Dexamethasone Sodium Phosphate Injection 10mg
2025/7/30(16:45)	120/61	78	97	sober					Linezolid glucose injection 0.6g	Intravenous infusion of Q12h
2025/7/30(17:00)	112/57	76	97	sober		Start infusing 2 units of O-type washed red blood cells
2025/7/30(18:00)	116/62	84	98	sober	36.6				0.9% Sodium Chloride Injection 100ml	Intravenous infusion of Q8h
									Meropenem powder injection 0.5g
2025/7/30(20:30)	120/80	77	97	sober					Adjust norepinephrine to be pumped in at 2ml/h
2025/7/31(00:55)	127/76	78	98	sober	36.7				Injection of Adenosylmethionine Succinate 500mg	Intravenous injection
2025/7/31(02:00)	110/69	73	98	sober	36.8				0.9% Sodium Chloride Injection 100ml	Intravenous infusion of Q8h
									Meropenem powder injection 0.5g
2025/7/31(04:45)	120/75	76	98	sober	36.8				Linezolid glucose injection 0.6g	Intravenous infusion of Q12h
2025/7/31(08:30)	114/72	76	99	sober	36.5
2025/7/31(10:00)	113/73	77	99	sober					0.9% Sodium Chloride Injection 100ml	Intravenous infusion of Q8h
									Meropenem powder injection 0.5g
2025/7/31(12:03)	121/79	77	99	sober					0.9% Sodium Chloride Injection 100ml	Intravenous infusion
									Dexamethasone Sodium Phosphate Injection 10mg
2025/7/31(12:03)	121/79	77	99	sober					Glucose and Sodium Chloride Injection 500ml					5% glucose injection 100ml		Intravenous infusion
									Vitamin C Injection 3g	Intravenous infusion				Glutathione for injection 1.8g
									Vitamin B6 Injection 0.1g
									Potassium chloride injection 1.5g
									Injection of Adenosylmethionine Succinate 500mg	Intravenous injection
									Human serum albumin injection 50ml	Intravenous infusion
2025/7/31(16:45)	126/81	79	97	sober	36.6				Linezolid glucose injection 0.6g	Intravenous infusion of Q12h
									Human serum albumin injection 50ml	Intravenous infusion				Furosemide Injection 20mg		Intravenous injection
2025/7/31(18:00)	115/63	68	96	sober	36.6				0.9% Sodium Chloride Injection 100ml	Intravenous infusion of Q8h
									Meropenem powder injection 0.5g
						Start infusing 2 units of O-type washed red blood cells			5% Glucose Injection 500ml
2025/7/31(22:10)	137/80	68	96	sober	36.6				Vitamin C Injection 3g	Intravenous infusion				Furosemide Injection 20mg		Intravenous injection
									Potassium chloride injection 1.5g
						The patient refused high flow humidified oxygen therapy and gastric tube placement, and was removed
2025/8/1(01:40)									Injection of Adenosylmethionine Succinate 500mg	Intravenous injection
									0.9% Sodium Chloride Injection 100ml	Intravenous infusion of Q8h
									Meropenem powder injection 0.5g
2025/8/1(04:45)	125/73	63	97	sober					Linezolid glucose injection 0.6g	Intravenous infusion of Q12h
2025/8/1(08:30)	117/66	77	98	sober	36.7				Maintain the norepinephrine group at 2ml/h pump in					1g of Bifidobacterium Triple Active Powder, taken orally, 3 times a day
2025/8/1(10:00)									0.9% Sodium Chloride Injection 100ml	Intravenous infusion of Q8h
									Meropenem powder injection 0.5g					Stop using norepinephrine
2025/8/1(11:36)	106/60	86	96	sober	36.9				0.9% Sodium Chloride Injection 100ml	Intravenous infusion
									Dexamethasone Sodium Phosphate Injection 10mg
									Glucose and Sodium Chloride Injection 500ml					5% glucose injection 100ml		Intravenous infusion
									Vitamin C Injection 3g	Intravenous infusion				Glutathione for injection 1.8g
									Vitamin B6 Injection 0.1g
2025/8/1(12:50)	116/68	84	98	sober					Potassium chloride injection 1.5g					Injection of Adenosylmethionine Succinate 500mg			Intravenous injection
2025/8/1(14:30)	122/65	93	96	sober	36.9	Transfer to the emergency general ward for further treatment			5% Glucose Injection 500ml
2025/8/1(15:10)	124/68	84	98	sober					Vitamin C Injection 2g	Intravenous infusion
2025/8/1(17:05)	104/65	86	98	sober	36.6	Start infusing 1.5 units of O-type washed red blood cells			Potassium chloride injection 1.5g					Furosemide Injection 20mg		Intravenous injection
2025/8/2(00:30)	117/64	84	95	sober					Linezolid glucose injection 0.6g	Intravenous infusion of Q12h
2025/8/2(08:30)	118/90	91	96	sober		Pull out the left femoral vein catheterization			0.9% Sodium Chloride Injection 100ml	Intravenous infusion of Q8h				5% Glucose Injection 500ml
									Meropenem powder injection 0.5g					Vitamin C Injection 2g			Intravenous infusion
									0.9% Sodium Chloride Injection 100ml	Intravenous infusion				Potassium chloride injection 1.5g
									Dexamethasone Sodium Phosphate Injection 10mg					5% glucose injection 100ml		Intravenous infusion
									Glucose and Sodium Chloride Injection 500ml					Glutathione for injection 1.8g
									Vitamin C Injection 3g	Intravenous infusion				Injection of Adenosylmethionine Succinate 500mg			Intravenous injection
2025/8/2(16:30)	120/72	86	97	sober	36.9				Vitamin B6 Injection 0.1g					Human serum albumin injection 50ml			Intravenous infusion
									Potassium chloride injection 1.5g					Furosemide Injection 20mg		Intravenous injection
2025/8/3(00:30)	133/82	90	98	sober
2025/8/3(08:30)	99/64	91	97	sober		Discontinue meropenem and switch to piperacillin tazobactam sodium			0.9% Sodium Chloride Injection 100ml	Intravenous infusion of Q8h				5% Glucose Injection 500ml
						Discontinue the use of linezolid glucose injection			Piperacillin Sodium Tazobactam Sodium 4.5g					Vitamin C Injection 2g			Intravenous infusion
									0.9% Sodium Chloride Injection 100ml	Intravenous infusion				Potassium chloride injection 1.5g
									Dexamethasone Sodium Phosphate Injection 10mg					5% glucose injection 100ml		Intravenous infusion
									Glucose and Sodium Chloride Injection 500ml					Glutathione for injection 1.8g
									Vitamin C Injection 3g	Intravenous infusion
2025/8/3(16:30)	109/70	90	97	sober	36.8				Vitamin B6 Injection 0.1g
2025/8/4(00:30)	115/86	90	96	sober					Potassium chloride injection 1.5g					Injection of Adenosylmethionine Succinate 500mg			Intravenous injection
2025/8/4(08:30)	120/85	93	96	sober	36.8	Discharge with medication
