# Supplementary material for: Acute liver failure and hemolytic anemia induced by quetiapine and aripiprazole overdose in a patient with schizophrenia and metastatic breast cancer: a unique case report
Source: Front Psychiatry. 2026 Apr 13;17:1782761. doi: 10.3389/fpsyt.2026.1782761 (PMC13111436; doi:10.3389/fpsyt.2026.1782761)
Supplement: Supplementary file 3 [file Table2.xlsx]

## Sheet: Sheet1
Time/Project	White blood cells (10 ^ 9/L)	Neutrophil count (10 ^ 9/L)	Hemoglobin level (g/L)	Platelet count (10 ^ 9/L)	High sensitivity C-reactive protein (mg/L)	C-reactive protein (mg/L)	Procalcitonin (ng/mL)	Proportion of reticulocytes (%)	Reticulocyte count (10 ^ 12/L)	Proportion of immature reticulocytes	Proportion of low fluorescence intensity reticulocytes	Proportion of reticulocytes with moderate fluorescence intensity	Proportion of high fluorescence intensity reticulocytes
2025-07-25	13.65	12.42	126	229	68.81		2.57
2025-07-26	11.32	10.77	121	169		131.7
2025-07-26	11.07	10.62	109	148
2025-07-27	14.04	12.97	104	212		137.5
2025-07-27	15.32	13.92	89	228			2.58	4.17	0.1093	23.4	76.6	14	9.4
2025-07-28	17.72	16.22	84	269			2.85
2025-07-29	16.98	14.81	58	312
2025-07-29	22.63	21.62	67	273
2025-07-30	17.5	15.98	59	247			1.24
2025-07-31	17.12	14.99	68	288		31.2
2025-08-01	20.7	17.55	80	275
2025-08-02	16.15	14	85	233
2025-08-03	14.67	13.19	88	226
2025-08-04	14.54	13.48	83	214		47.7
Time/Project	Urea (mmol/L)	Creatinine (umol/L)	Uric acid (umol/L)
2025-07-25	8.44	123.3	467
2025-07-26	6.77	100	254
2025-07-26	4	88	168
2025-07-27	5.35	88.8	104
2025-07-28	9.46	73.3	84
2025-07-29	13.12	65.2	81
2025-07-30	14.97	77	178
2025-08-03	10.4	77.5	290
2025-08-03
Time/Project	Total protein (g/L)	Albumin (g/L)	Globulin (g/L)	Albumin to globulin ratio	Alanine aminotransferase (U/L)	Aspartate aminotransferase (U/L)	Total bilirubin (umol/L)	Direct bilirubin (umol/L)	Total bile acids (umol/L)	Indirect bilirubin (umol/L)	Glutamyl transpeptidase (U/L)	Alkaline phosphatase (U/L)	Alpha fetoprotein (ng/mL)
2025-07-25	67.7	34.5	33.2	1.04	54	85	30.6	15.6	2.8	15
2025-07-26	57.6	29.1	28.5	1.02	50	99	25.6	14.6	3.9	11
2025-07-26	49.8	25	24.8	1.01	42	107	22.8	15.4	6.5	7.4
2025-07-27	46	25.5	20.5	1.24	47	128	245.2	151.4	21.1	93.8
2025-07-27	45.4	27.8	17.6	1.58	39	106	430	278.3	58.2	151.7
2025-07-28	43.6	29.8	13.8	2.16	43.8	131.6	630.4	478.6	59.85	151.8	248.7	147.7	1.75
2025-07-29	47.1	33.1	14	2.36	41	103	967.9	749.8	49.5	218.1
2025-07-30	53.3	32.1	21.2	1.51	18	43	327.1	228.4	10.9	98.7
2025-07-30	49.6	31.3	18.3	1.71	21	61	513	417.1	31	95.9
2025-07-31	50.4	29.4	21	1.4	32	63	277.8	209.4	21	68.4
2025-08-01	54.9	32.2	22.7	1.42	55	132	172.3	130.8	21.4	41.5
2025-08-02	50.1	29.5	20.6	1.43	69	118	128.9	101.4	14.6	27.5
2025-08-03	52.9	31.7	21.2	1.5	66	82	121.8	94.7	29.5	27.1
2025-08-04	50.4	28.6	21.8	1.31	66	72	111.1	87.1	41.1	24
Time/Project	Creatine kinase (U/L)	Creatine kinase MB subtype (U/L)	Myoglobin (ug/L)	Lactate dehydrogenase (U/L)	B-type natriuretic peptide precursor (pg/mL)	Ultra sensitive troponin T (pg/mL)
2025-07-25	1515	46	6429.9	384	602.9	11.74
2025-07-25	2296	53	3016.5	432		17.22
2025-07-26	508	46	303.3	453
2025-07-27	1006	75	359.5	451		33.16
2025-07-28	1025	63	167.7	547
2025-07-29	421	47	87.9	573		19.9
2025-07-30	115	23	84.7	432
2025-07-31	83	25	127.4	450		11.4
2025-08-01	99	42	198.7	568
2025-08-03	164	50	546.2	422		11.23
Time/Project	pH	Partial pressure of carbon dioxide (mmHg)	Oxygen partial pressure (mmHg)	Actual bicarbonate (mmol/L)	Standard Bicarbonate (mmol/L)	Remaining alkali (B) (mmol/L)	Oxygen saturation (%)	Whole blood lactate (mg/dL)
2025-07-25	7.42	29	157	18.8	21.5	-4.5	99	25.9
2025-07-25	7.47	26	70	18.9	22.3	-3.3	95
2025-07-26	7.45	35	72	24.3	25.4	0.7	95	13.3
2025-07-26	7.45	29	103	20.2	22.8	-2.7	98
2025-07-27	7.42	28	94	18.2	21.1	-4.9	97	30
2025-07-27	7.5	21	74	16.4	21.2	-4.7	96	25.7
2025-07-28	7.52	27	84	22	25.2	0.3	97	22.6
2025-07-29	7.5	27	144	21.1	24.3	-0.8	99	18.6
2025-07-29	7.43	43	135	28.5	27.9	3.7	99
2025-07-30	7.44	33	97	22.4	24.1	-1.1	98
2025-07-31	7.41	37	85	23.5	24.3	-0.8	96	31.7
2025-08-01	7.44	30	106	20.4	22.8	-2.7	98	40.2
2025-08-03	7.55	24	81	21	25.1	0.2	97	36.4
2025-08-04	7.52	25	67	20.4	24.1	-1	95	37.7
Time/Project	Prothrombin time (seconds)	Prothrombin time activity (%)	International standardized ratio	Fibrinogen (g/L)	Activated partial thromboplastin time (seconds)	Thrombin time (seconds)	D-dimer (mg/L)	Fibrin degradation products (ug/mL)	Antithrombin (%)
2025-07-25	13.7	66	1.22	3.32	30	17.5	4.97	17.08	60.3
2025-07-26	23.3	30.8	2.13	2.63	19	32.4
2025-07-27	16.4	49.9	1.47	3.81	45.6	17.4	8.32	31.35	28
2025-07-27	16.4	49.9	1.47	3.47	48.1	16.8
2025-07-28	15.1	56.4	1.35	4.45	40.8	16.3
2025-07-29	13.5	67.6	1.2	3.81	27.3	13.5
2025-07-30	13.3	69.3	1.18	2.73	36.5	17.6
2025-07-30	12.8	74	1.13	2.59	26.4	17.8
2025-07-31	13.1	71	1.16	1.65	27.8	19.4	8.28	15.42	56.4
2025-08-01	13.4	68.4	1.19	1.23	30.4	21.4
2025-08-03	14.1	63	1.25	1.41	32	18.3	6.76	20.67	56
2025-08-04	13.9	64.5	1.23	1.57	32.2	17.4
Time/Project	Serum drug concentration determination (quetiapine) (ng/mL)		Serum drug concentration determination (aripiprazole) (ng/mL)
2025-07-25	6687.1		187.3
2025-07-26	559.59
2025-07-28	5199.1
2025-07-30	35.11
2025-08-01	14.91
urinalysis	Urine color	Urine turbidity	Red blood cell microscopy (/HP)	Occult blood (or) red blood cells	bilirubin	specific gravity	ph
2025-07-26	黄色	清晰	0-1	1	0	1.03	5
2025-07-26	黄色	清晰	0	1	0	1.02	5
2025-07-27	黄色	清晰	0	0	2	1.01	7
Six items of respiratory pathogen nucleic acid detection, novel coronavirus nucleic acid detection, mycoplasma pneumoniae antibody titer detection, routine examination before blood transfusion, stool routine+occult blood test, complete set of autoimmune liver disease antibodies, hepatitis E antibody detection, hepatitis A antibody IgM detection, and direct anti human globulin test (Coombs) have n…
auxiliary examination	(July 25, 2025) Ultrasound of deep veins in both lower limbs: No obvious abnormalities have been found in the sectional view of deep veins in both lower limbs. It is recommended to combine clinical and further examination and re examination.
	（July 25, 2025） cardiac ultrasound showed that 1. the size of each ventricle was normal. 2. there was mild regurgitation of the tricuspid and bicuspid valves. 3. left ventricular diastolic function decreased and systolic function measured within the normal range
	(July 25, 2025) Head and chest CT findings: 1. Left breast mass, considering the possibility of breast Ca and left axillary lymph node metastasis and liver metastasis, it is recommended to enhance CT for further examination. 2. Multiple lacunar lesions in bilateral basal ganglia. 3. Slightly low-density lesion in the left cerebellar hemisphere, nature to be determined. 4. Slight inflammation in t…
	(July 25, 2025) Head and chest CT plain scan: 1. Left breast mass, considering the possibility of breast Ca and left axillary lymph node metastasis and liver metastasis, it is recommended to enhance CT for further examination. 2. Multiple lacunar lesions in the bilateral basal ganglia. 3. Slightly low-density lesions in the left cerebellar hemisphere, nature to be determined. 4. Slight inflammati…
	(July 25, 2025) Head plain scan+DWI: No obvious abnormalities were found in the head DWI.
	(July 27, 2025) Abdominal ultrasound: 1. Ultrasound of multiple gallstones and cholecystitis in the gallbladder 2. Ultrasound of multiple cysts in the right kidney 3. Glimpse of the lateral volume. Suggest combining clinical and further examination and re examination.
	(July 28, 2025) Chest enhanced CT+Upper abdominal enhanced CT+Lower abdominal plain CT: 1. Left breast mass: There is a high possibility of breast cancer, with involvement of the left pectoralis major and pectoralis minor muscles, lymph node metastasis in the left axilla and porta hepatis, and multiple liver metastases. It is recommended to undergo further enhanced CT examination. 2. Multiple new…
	(July 30, 2025) Abdominal, abdominal, and thoracic ultrasound: 1. Multiple solid nodules in the liver, nature to be determined: metastatic CA? 2. Ultrasound of multiple gallstones and cholecystitis in the gallbladder 3. Ultrasound of multiple cysts in the right kidney 4. Abdominal effusion 5. Bilateral pleural effusion 6. Gastrointestinal gas accumulation. Suggest combining clinical and further e…
	(August 1, 2025) Chest CT plain scan: 1. Left breast mass: There is a high possibility of breast cancer, with involvement of the left pectoralis major and pectoralis minor muscles, lymph node metastasis in the left axilla and porta hepatis, and multiple liver metastases. It is recommended to enhance CT for further examination. 2. Multiple infections in both lungs have been partially absorbed, and…
